# Supplementary material for: Novel Phosphonium-Based Ionic Liquid Electrolytes for Battery Applications
Source: Molecules. 2022 Jul 24;27(15):4729. doi: 10.3390/molecules27154729 (PMC9329924; doi:10.3390/molecules27154729)
Supplement: Supplementary file 1 [file molecules-27-04729-s001.zip]

Archive with 1 entries (1 files):
- molecules-1822308-supplementary.pdf
